# Supplementary material for: Repositioning of Anti-Inflammatory Drugs for the Treatment of Cervical Cancer Sub-Types
Source: Front Pharmacol. 2022 Jun 13;13:884548. doi: 10.3389/fphar.2022.884548 (PMC9234276; doi:10.3389/fphar.2022.884548)
Supplement: Supplementary file 1 [file Table2.XLSX]

## Sheet: Sayfa1
Score	ID	Name	Description
-99.05	BRD-K51313569	palbociclib	CDK inhibitor
-98.61	BRD-K09485525	GANT-61	GLI antagonist
-98.39	BRD-K66296774	fluvastatin	HMGCR inhibitor
-98.03	BRD-A35588707	teniposide	Topoisomerase inhibitor
-98	BRD-A35989968	megestrol	Progesterone receptor agonist
-97.89	BRD-A30437061	camptothecin	Topoisomerase inhibitor
-97.85	BRD-K57080016	selumetinib	MEK inhibitor
-97.23	BRD-A59985574	topotecan	Topoisomerase inhibitor
-97.12	BRD-A61856038	tremulacin	Lipoxygenase inhibitor
-96.33	BRD-K04546108	JAK3-inhibitor-VI	JAK inhibitor
-96.26	BRD-A36630025	SN-38	Topoisomerase inhibitor
-96.16	BRD-K82109576	vincristine	Tubulin inhibitor
-96.16	BRD-K07403598	CAY-10470	NFkB pathway inhibitor
-96.12	BRD-K64606589	apicidin	HDAC inhibitor
-95.95	BRD-K64800655	PHA-793887	CDK inhibitor
-95.73	BRD-K95435023	PHA-665752	c-Met inhibitor
-95.67	BRD-K66792149	quinoclamine	Algicide
-95.11	BRD-K85606544	neratinib	EGFR inhibitor
-95.09	BRD-K11636097	JNJ-7706621	CDK inhibitor
-95.01	BRD-K08547377	irinotecan	Topoisomerase inhibitor
-95	BRD-K68065987	MK-2206	AKT inhibitor
-94.99	BRD-K24576554	AT-9283	JAK inhibitor
-94.96	BRD-K05653692	DL-PDMP	Glucosyltransferase inhibitor
-94.22	BRD-A81772229	simvastatin	HMGCR inhibitor
-94.12	BRD-K37865504	LY-2183240	FAAH inhibitor
-94.07	BRD-K19894101	MST-312	Telomerase inhibitor
-93.81	BRD-K78431006	crizotinib	ALK inhibitor
-93.62	BRD-A54927599	KF-38789	P-selectin inhibitor
-93.49	BRD-K18523449	mestanolone	Androgenic steroid
-93.49	BRD-K30097969	pitavastatin	HMGCR inhibitor
-93.41	BRD-K98548675	parthenolide	NFkB pathway inhibitor
-93.39	BRD-K16406336	methylene-blue	Guanylyl cyclase inhibitor
-93.23	BRD-K02130563	panobinostat	HDAC inhibitor
-93.04	BRD-K99749624	linifanib	PDGFR receptor inhibitor
-92.98	BRD-K49294207	BIBU-1361	EGFR inhibitor
-92.81	BRD-K69840642	ISOX	HDAC inhibitor
-92.72	BRD-K61829047	7b-cis	Exportin antagonist
-92.59	BRD-K56334280	amonafide	Topoisomerase inhibitor
-92.27	BRD-K13169950	NSC-3852	HDAC inhibitor
-92.16	BRD-A15530910	carpindolol	Adrenergic receptor antagonist
-92.05	BRD-A78360835	cercosporin	Photoactivated toxin
-92.02	BRD-K61269089	daphnetin	Protein kinase inhibitor
-91.85	BRD-K82823804	SA-792987	PKC inhibitor
-91.75	BRD-K06426971	ryuvidine	Histone lysine methyltransferase inhibitor
-91.69	BRD-A55594068	vinblastine	Microtubule inhibitor
-91.51	BRD-K50836978	purvalanol-a	CDK inhibitor
-91.08	BRD-K57631554	aminolevulinic-acid	Oxidizing agent
-91.05	BRD-K04466929	Merck60	HDAC inhibitor
-90.87	BRD-K13049116	BMS-754807	IGF-1 inhibitor
-90.76	BRD-A80960055	celastrol	Anti-inflammatory
-90.72	BRD-K08554278	bisbenzimide	DNA binding agent
-90.69	BRD-K75295174	alisertib	Aurora kinase inhibitor
-90.62	BRD-A11007541	BCI-hydrochloride	Protein phosphatase inhibitor
-90.52	BRD-K13566078	BMS-345541	IKK inhibitor
-90.52	BRD-K78599730	manumycin-a	Farnesyltransferase inhibitor
-90.31	BRD-K34581968	BMS-536924	IGF-1 inhibitor
-90.25	BRD-K52080565	rilmenidine	Imidazoline receptor agonist
-90.07	BRD-K98490050	amsacrine	Topoisomerase inhibitor
-90.06	BRD-K73290745	ICI-199441	Opioid receptor agonist
-90.04	BRD-K65814004	diphenyleneiodonium	Nitric oxide synthase inhibitor
