# Supplementary material for: Repositioning of Anti-Inflammatory Drugs for the Treatment of Cervical Cancer Sub-Types
Source: Front Pharmacol. 2022 Jun 13;13:884548. doi: 10.3389/fphar.2022.884548 (PMC9234276; doi:10.3389/fphar.2022.884548)
Supplement: Supplementary file 2 [file Table3.XLSX]

## Sheet: Sayfa1
Drug	Hypergeometric p-value
LETROZOLE	4.51546e-17
CETUXIMAB	6.02988e-17
LAPATINIB	6.06456e-17
ERLOTINIB	1.61313e-15
PANITUMUMAB	3.54689e-15
GEFITINIB	1.16772e-12
MIFEPRISTONE	2.4336e-10
PHENYTOIN	9.76119e-10
GLIBENCLAMIDE	2.10392e-09
LEVONORGESTREL	3.22518e-09
FLUDARABINE	3.80782e-09
EVEROLIMUS	4.45015e-09
PEGINTERFERON ALFA-2B	6.84263e-09
LEUCOVORIN	1.26722e-08
CLADRIBINE	1.36497e-08
INTERFERON BETA-1B	1.63994e-08
HYDROCORTISONE	1.85668e-08
ROSIGLITAZONE	3.22474e-08
PREDNISOLONE	3.3836e-08
HYDRALAZINE	5.06582e-08
SUNITINIB	1.07783e-07
RIDAFOROLIMUS	1.08693e-07
NERATINIB	1.40265e-07
PERIFOSINE	1.7949e-07
VINORELBINE	1.7949e-07
TEMSIROLIMUS	2.87138e-07
LIDOCAINE	3.24533e-07
OLAPARIB	5.56196e-07
NATALIZUMAB	6.68124e-07
CRIZOTINIB	9.15592e-07
AFATINIB	9.21108e-07
PAZOPANIB	1.21211e-06
PROGESTERONE	1.24931e-06
VENLAFAXINE	1.47466e-06
BAY1000394	1.6174e-06
CHLORAMBUCIL	1.6174e-06
PONATINIB	1.66947e-06
ZIDOVUDINE	1.86699e-06
TEGAFUR	2.20092e-06
PYRIMIDINE ANALOGUES	2.36994e-06
PLATINUM COMPOUNDS	2.45398e-06
ACE INHIBITORS, PLAIN	2.77314e-06
EPIRUBICIN	2.77314e-06
SERTRALINE	2.87051e-06
CAFFEINE	2.90675e-06
CANERTINIB	3.38245e-06
DANAZOL	3.38245e-06
PIMECROLIMUS	3.38245e-06
NUCLEOSIDE AND NUCLEOTIDE REVERSE TRANSCRIPTASE INHIBITORS	3.68891e-06
PROCAINAMIDE	4.00696e-06
VORICONAZOLE	4.00696e-06
FLAVOPIRIDOL	4.08109e-06
ZONISAMIDE	4.08109e-06
AMPICILLIN	4.39858e-06
NIRAPARIB	4.39858e-06
RUCAPARIB	4.39858e-06
VELIPARIB	4.39858e-06
HYDROCHLOROTHIAZIDE	4.4388e-06
GLATIRAMER ACETATE	4.69874e-06
PLATINUM	4.69874e-06
ALDOSTERONE	4.71864e-06
KETOCONAZOLE	5.58016e-06
ACETAMINOPHEN	6.3284e-06
PHENOBARBITAL	6.3284e-06
CLOFARABINE	6.45102e-06
IFOSFAMIDE	6.45102e-06
ARSENIC TRIOXIDE	7.16114e-06
VITAMIN D AND ANALOGUES	7.40835e-06
ANTIEPILEPTICS	8.66193e-06
BUSULFAN	9.1823e-06
ANTIMALARIALS	1.00221e-05
PRIMAQUINE	1.12916e-05
SARACATINIB	1.1444e-05
DECITABINE	1.16839e-05
MEDROXYPROGESTERONE	1.16839e-05
NON-NUCLEOSIDE REVERSE TRANSCRIPTASE INHIBITORS	1.16839e-05
CHLOROQUINE	1.26441e-05
RITUXIMAB	1.28185e-05
ARTEETHER	1.30739e-05
ISOGRANULATIMIDE	1.30739e-05
ITRACONAZOLE	1.37834e-05
DASATINIB	1.44034e-05
THIOGUANINE	1.44057e-05
CALCIUM CHANNEL BLOCKERS	1.67089e-05
TRIAMTERENE	1.71142e-05
INTERFERON BETA-1A	1.91455e-05
LUMEFANTRINE	1.95731e-05
EMTRICITABINE	2.01241e-05
ANASTROZOLE	2.09819e-05
LAMIVUDINE	2.09819e-05
CLOPIDOGREL	2.21176e-05
TESTOSTERONE	2.40895e-05
PHOSPHOAMINOPHOSPHONIC ACID-ADENYLATE ESTER	2.43049e-05
RESERPINE	2.43049e-05
ETOPOSIDE	2.45183e-05
CODEINE	2.84762e-05
TICLOPIDINE	3.05155e-05
DONEPEZIL	3.39363e-05
ARTEMETHER	3.44034e-05
ABACAVIR	3.64555e-05
EXEMESTANE	3.73053e-05
QUINIDINE	3.74952e-05
AMPHETAMINE	3.79261e-05
PERTUZUMAB	3.9963e-05
TRETINOIN	3.9963e-05
PEGINTERFERON ALFA-2A	4.66971e-05
SULFAMETHOXAZOLE	4.66971e-05
CORTICOSTEROIDS	4.68303e-05
DAPSONE	4.68303e-05
AMBRISENTAN	5.10655e-05
DROSPIRENONE/ETHINYL ESTRADIOL	5.10655e-05
EPLERENONE	5.10655e-05
NORTRIPTYLINE	5.29689e-05
LOVASTATIN	5.46931e-05
TERFENADINE	5.46931e-05
ACETAZOLAMIDE	5.59912e-05
HEPARIN	5.59912e-05
TEMOZOLOMIDE	5.59912e-05
FULVESTRANT	5.7001e-05
REGORAFENIB	5.7001e-05
TENIPOSIDE	6.02575e-05
ESTRADIOL	6.17884e-05
THALIDOMIDE	6.34335e-05
STAVUDINE	6.90217e-05
ERYTHROMYCIN	7.04456e-05
TAXANES	7.04456e-05
DESIPRAMINE	7.53633e-05
IMIPRAMINE	7.53633e-05
AMIODARONE	7.82517e-05
HYDROXYUREA	7.84558e-05
INTERFERONS	7.84558e-05
ZALCITABINE	7.84558e-05
CLOTRIMAZOLE	8.29552e-05
RIFABUTIN	8.59178e-05
ASTEMIZOLE	9.69481e-05
DOMPERIDONE	9.90091e-05
DARUNAVIR	0.000100554
DESFLURANE	0.000100554
VITAMIN C	0.000109531
PANTOPRAZOLE	0.000117402
NEVIRAPINE	0.000121974
AMG900	0.000124661
TESMILIFENE	0.000124661
FARGLITAZAR	0.000125847
INSULINS AND ANALOGUES	0.000125847
MASITINIB	0.000125847
FENTANYL	0.000127072
IRBESARTAN	0.000127072
TRICHOSTATIN A	0.000127072
CARVEDILOL	0.000135542
CARBOPLATIN	0.000148712
DIDANOSINE	0.000158555
IVACAFTOR	0.000158555
MARIMASTAT	0.000158555
INDINAVIR	0.00016214
MARAVIROC	0.00016214
MYCOPHENOLIC ACID	0.00016214
BROMOCRIPTINE	0.000162296
CARFILZOMIB	0.000162296
MORPHINE	0.000166355
CLINDAMYCIN	0.000177506
RIBAVIRIN	0.00018314
TRAMADOL	0.00018314
EXENATIDE	0.000188978
FLUTICASONE PROPIONATE	0.000188978
HALOTHANE	0.000188978
OXCARBAZEPINE	0.000188978
PROTEASE INHIBITORS	0.000188978
SILDENAFIL	0.000195574
TIPRANAVIR	0.000195574
ESCITALOPRAM	0.000206057
LOPINAVIR	0.000219141
ELVITEGRAVIR	0.000238724
FLOXURIDINE	0.000238724
LANSOPRAZOLE	0.000238724
TENECTEPLASE	0.000238724
TOREMIFENE	0.000238724
3,4-METHYLENEDIOXYMETHAMPHETAMINE	0.000242667
RADIOTHERAPY	0.000242667
TOPOTECAN	0.000242667
ALECTINIB	0.000243457
ALKYLATING AGENTS	0.000243457
CDK2 INHIBITOR IV	0.000243457
DINACICLIB	0.000243457
FARNESYLTRANSFERASE INHIBITORS	0.000243457
MITOTANE	0.000243457
MOTEXAFIN GADOLINIUM	0.000243457
MP470	0.000243457
SORAFENIB	0.000244959
BEPRIDIL	0.000252904
METOPROLOL	0.000265762
ISOFLURANE	0.000288619
KETAMINE	0.000288619
NILOTINIB	0.000288619
TERBINAFINE	0.000288619
TRIMETHOPRIM	0.000288619
ROSUVASTATIN	0.000288704
TACRINE	0.000290547
EFAVIRENZ	0.000294151
DIURETICS	0.000321398
AMILORIDE	0.00032313
BUDESONIDE	0.00032313
FLUCONAZOLE	0.000332362
QUININE	0.000332362
SALMETEROL	0.000332362
CARISOPRODOL	0.000345892
LEVOTHYROXINE	0.000345892
DILTIAZEM	0.00037865
PROPAFENONE	0.00037865
RALTEGRAVIR	0.00037865
ENFLURANE	0.000411192
MITOXANTRONE	0.000411192
PRASUGREL	0.000411192
SEVOFLURANE	0.000411192
AFLATOXIN B1	0.000416027
AMUVATINIB	0.000416027
CABAZITAXEL	0.000416027
CAMPTOTHECIN	0.000416027
IVACAFTOR / LUMACAFTOR	0.000416027
VARDENAFIL	0.000416027
TACROLIMUS	0.000416157
ESZOPICLONE	0.000420711
SF1126	0.000420711
TADALAFIL	0.000420711
VITAMIN A	0.000420711
ZOLPIDEM	0.000420711
ATOMOXETINE	0.000429719
CLOMIPRAMINE	0.000429719
TOLCAPONE	0.000429719
ISONIAZID	0.000437198
SAQUINAVIR	0.000437198
ESOMEPRAZOLE	0.000485183
2'-MONOPHOSPHOADENOSINE 5'-DIPHOSPHORIBOSE	0.000485183
FUROSEMIDE	0.000485183
NELFINAVIR	0.000485183
NICARDIPINE	0.000485884
AXITINIB	0.000537227
GENTAMICIN	0.000537227
INTERFERON ALFA-2A, RECOMBINANT	0.000537227
TELITHROMYCIN	0.000537227
CLARITHROMYCIN	0.000547469
(2R)-2-(7-CARBAMOYL-1H-BENZIMIDAZOL-2-YL)-2-METHYLPYRROLIDINIUM	0.000555391
[<SUP>125</SUP>I]ET-1 (HUMAN, MOUSE, RAT)	0.000555391
1207456-01-6	0.000555391
3,4-DIHYDRO-4-OXO-3-((5-TRIFLUOROMETHYL-2-BENZOTHIAZOLYL)METHYL)-1-PHTHALAZINE ACETIC ACID	0.000555391
4-(4-METHYLPIPERAZIN-1-YL)-N-[5-(2-THIENYLACETYL)-1,5-DIHYDROPYRROLO[3,4-C]PYRAZOL-3-YL]BENZAMIDE	0.000555391
ABT-888	0.000555391
ALLYLESTRENOL	0.000555391
ALSTERPAULLONE 2-CYANOETHYL	0.000555391
AT7519	0.000555391
AURORA KINASE INHIBITOR II	0.000555391
AURORA KINASE/CDK INHIBITOR	0.000555391
AZD 2281	0.000555391
AZD1236	0.000555391
AZD7762	0.000555391
BOHEMINE	0.000555391
CDK2 INHIBITOR III	0.000555391
COMPOUND 52 [PMID:9677190]	0.000555391
DESOGESTREL	0.000555391
DIENOGEST	0.000555391
EDOXABAN	0.000555391
EHNA	0.000555391
ETHYNODIOL	0.000555391
ETHYNODIOL DIACETATE	0.000555391
ETONOGESTREL	0.000555391
FIDARESTAT	0.000555391
GOLD PREPARATIONS	0.000555391
IMEXON	0.000555391
MACITENTAN	0.000555391
MACROLIDES	0.000555391
MEDROXYPROGESTERONE ACETATE	0.000555391
MEGESTROL	0.000555391
MK4827	0.000555391
MK-4827	0.000555391
N-DODECYL-N,N-DIMETHYL-3-AMMONIO-1-PROPANESULFONATE	0.000555391
N-HYDROXY-2(R)-[[(4-METHOXYPHENYL)SULFONYL](3-PICOLYL)AMINO]-3-METHYLBUTANAMIDE HYDROCHLORIDE	0.000555391
NORGESTIMATE	0.000555391
NORGESTREL	0.000555391
PEMETREXED DISODIUM	0.000555391
PENICILLAMINE	0.000555391
PF-03814735	0.000555391
RONICICLIB	0.000555391
SITAXENTAN	0.000555391
SORBINIL	0.000555391
SPI-1620	0.000555391
TAXANE	0.000555391
THYMIDINE-5'-PHOSPHATE	0.000555391
WX-UK1	0.000555391
XL784	0.000555391
ZENARESTAT	0.000555391
ANGIOTENSIN II ANTAGONISTS AND DIURETICS	0.000568539
TICAGRELOR	0.000568539
RIFAMPIN	0.000575283
MIDAZOLAM	0.00058324
SALBUTAMOL	0.000614803
BORTEZOMIB	0.000639493
LOSARTAN	0.000639493
AS703569	0.000649984
BATIMASTAT	0.000649984
BENZAMIDINE	0.000649984
MITOMYCIN	0.000649984
ZALEPLON	0.000649984
MODAFINIL	0.000661946
CONJUGATED ESTROGENS	0.000674481
SPIRONOLACTONE	0.000674481
FOLIC ACID	0.000688222
ARIPIPRAZOLE	0.000699849
ADENOSINE TRIPHOSPHATE	0.000766094
COUMARIN	0.000766094
RITONAVIR	0.000833654
BGJ398	0.000834257
LORATADINE	0.000834257
LITHIUM	0.000837581
AMLODIPINE	0.000854683
CISAPRIDE	0.000854683
RABEPRAZOLE	0.00088168
INTERFERON ALFACON-1	0.00088168
OXYCODONE	0.00088168
VEMURAFENIB	0.00088168
CLOBAZAM	0.000948419
AZACITIDINE	0.000952041
CALCINEURIN INHIBITORS	0.000952041
CARMUSTINE	0.000952041
DACTINOMYCIN	0.000952041
DIAZOXIDE	0.000952041
HYDROFLUMETHIAZIDE	0.000952041
METHAZOLAMIDE	0.000952041
MOMETASONE	0.000952041
MONTELUKAST	0.0010094
RASAGILINE	0.0010094
ACITRETIN	0.0010183
BETA BLOCKING AGENTS, NON-SELECTIVE	0.0010183
TIMOLOL	0.0010183
DOXEPIN	0.00107011
CALCIUM CHANNEL BLOCKERS AND DIURETICS	0.00114996
ATAZANAVIR	0.00115867
DIAZEPAM	0.00115867
TENOFOVIR	0.00115867
METHYLCHOLANTHRENE	0.00122833
AMITRIPTYLINE	0.00126593
ANTIINFLAMMATORY AGENTS, NON-STEROIDS	0.00127589
HYDROXYCHLOROQUINE	0.00127589
OMEPRAZOLE	0.00127589
VANDETANIB	0.00130406
BETAMETHASONE	0.00132806
ABIRATERONE	0.00132806
ADENOSINE-3'-5'-DIPHOSPHATE	0.00132806
BUPARLISIB HYDROCHLORIDE	0.00132806
DACARBAZINE	0.00132806
LOMITAPIDE	0.00132806
UROKINASE	0.00132806
AMINOPHENAZONE	0.00146599
ENMD-2076	0.00146599
ETHAMBUTOL	0.00146599
NATEGLINIDE	0.00146599
BOCEPREVIR	0.00147239
LEVODOPA	0.00147239
METHYLPREDNISOLONE	0.00162695
[5-HYDROXY-2-(4-HYDROXYPHENYL)-1-BENZOFURAN-7-YL]ACETONITRILE	0.00162695
5'-GUANOSINE-DIPHOSPHATE-MONOTHIOPHOSPHATE	0.00162695
ALISERTIB	0.00162695
ALSTERPAULLONE	0.00162695
AMINOPURVALANOL A	0.00162695
AZD1152	0.00162695
BRENTUXIMAB VEDOTIN	0.00162695
CDK1/2 INHIBITOR III	0.00162695
CDK1/5 INHIBITOR	0.00162695
CDK4 INHIBITOR	0.00162695
DANUSERTIB	0.00162695
DICLOXACILLIN	0.00162695
ESLICARBAZEPINE	0.00162695
GSK-3 INHIBITOR XIII	0.00162695
GSMTX-4	0.00162695
HESPERIDIN	0.00162695
ILAPRAZOLE	0.00162695
IP<SUB>3</SUB>	0.00162695
METHYL MERCURY ION	0.00162695
METHYLTRIENOLONE	0.00162695
NUCLEOSIDES AND NUCLEOTIDES EXCL. REVERSE TRANSCRIPTASE INHIBITORS	0.00162695
OXICONAZOLE	0.00162695
PRALATREXATE	0.00162695
R763	0.00162695
RILONACEPT	0.00162695
SN-314	0.00162695
SNS-314	0.00162695
TOLRESTAT	0.00162695
TOZASERTIB	0.00162695
UREA	0.00162695
XL844	0.00162695
ETHINYL ESTRADIOL	0.00165563
REPAGLINIDE	0.00165563
FLUVASTATIN	0.00168028
ALFENTANIL	0.0017329
ESTRONE	0.0017329
FELODIPINE	0.0017329
3-BETA-HYDROXY-5-ANDROSTEN-17-ONE	0.00178313
AT9283	0.00178313
DACTOLISIB	0.00178313
DOXYCYCLINE	0.00178313
DRUGS FOR TREATMENT OF TUBERCULOSIS	0.00178313
TETRACYCLINE	0.00178313
TETRAHYDROFOLIC ACID	0.00178313
VATALANIB	0.00178313
ENTACAPONE	0.00185448
SELEGILINE	0.00185448
LEFLUNOMIDE	0.0019974
CEVIMELINE	0.00203059
CLOFIBRATE	0.00203059
DULOXETINE	0.00203059
PROPRANOLOL	0.00206959
SN-38	0.00206959
GALANTAMINE	0.00230164
ANTICHOLINESTERASES	0.00232157
ANTIVIRALS FOR TREATMENT OF HIV INFECTIONS, COMBINATIONS	0.00232157
BOSUTINIB	0.00232157
CYCLOBENZAPRINE	0.00232157
OSELTAMIVIR	0.00232157
VINBLASTINE	0.00232157
ESTROGENS	0.00236053
INDACATEROL	0.00236053
VALSARTAN	0.00236053
PRAMIPEXOLE	0.00255127
ROPINIROLE	0.00255127
GLIPIZIDE	0.00255149
SULFASALAZINE	0.00255181
CEPHALEXIN	0.00272412
DIPHENHYDRAMINE	0.00272412
GANCICLOVIR	0.00281912
PIMOZIDE	0.00281912
ALEMTUZUMAB	0.00294704
BUSPIRONE	0.00294704
DACLIZUMAB	0.00294704
DROSPIRENONE	0.00294704
EGFR INHIBITORS	0.00294704
HYDROXYZINE	0.00294704
PROGUANIL	0.00294704
PROTON PUMP INHIBITORS	0.00294704
PYRUVIC ACID	0.00294704
RGB-286638	0.00294704
VIGABATRIN	0.00294704
NIFEDIPINE	0.00310579
PERPHENAZINE	0.00310579
(1S,6BR,9AS,11R,11BR)-9A,11B-DIMETHYL-1-[(METHYLOXY)METHYL]-3,6,9-TRIOXO-1,6,6B,7,8,9,9A,10,11,11B-DECAHYDRO-3H-FURO[4,3,2-DE]INDENO[4,5-H][2]BENZOPYRAN-11-YL ACETATE	0.00317731
2,6-DIHYDROANTHRA/1,9-CD/PYRAZOL-6-ONE	0.00317731
AE-941	0.00317731
ALOISINE A	0.00317731
ALPHA-D-GLUCOSE-6-PHOSPHATE	0.00317731
APREPITANT	0.00317731
AZD6605	0.00317731
BMN673	0.00317731
CYC116	0.00317731
DESLORATADINE	0.00317731
E7449	0.00317731
ELIGLUSTAT	0.00317731
FLUOXYMESTERONE	0.00317731
FLUTAMIDE	0.00317731
GS-9411	0.00317731
INDIRUBIN-3'-MONOXIME	0.00317731
IRON DEXTRAN	0.00317731
LERCANIDIPINE	0.00317731
NADROPARIN	0.00317731
NEOVASTAT	0.00317731
N-ISOBUTYL-N-[4-METHOXYPHENYLSULFONYL]GLYCYL HYDROXAMIC ACID	0.00317731
OXICAMS	0.00317731
ROXITHROMYCIN	0.00317731
SCH727965	0.00317731
SU9516	0.00317731
TINZAPARIN	0.00317731
TRASTUZUMAB EMTANSINE	0.00317731
XL184	0.00317731
LAMOTRIGINE	0.0034119
MIRTAZAPINE	0.0034119
OPIOIDS	0.00345127
ANGIOTENSIN II ANTAGONISTS	0.00355747
PYRAZINAMIDE	0.00355747
ETODOLAC	0.00366254
AMODIAQUINE	0.00366254
ARTEMISININ AND DERIVATIVES	0.00366254
BKM120	0.00366254
CHLORPHENIRAMINE	0.00366254
GSK2126458	0.00366254
GSK2636771	0.00366254
NINTEDANIB	0.00366254
POSACONAZOLE	0.00366254
PROPOXYPHENE	0.00366254
TAMSULOSIN	0.00366254
XL147	0.00366254
ANTIBIOTICS	0.00402962
AZITHROMYCIN	0.00402962
BISPHOSPHONATES	0.00402962
SOPHORETIN	0.00402962
ALLOPURINOL	0.00408469
DICLOFENAC	0.00445248
NALTREXONE	0.00445248
THIORIDAZINE	0.00445248
BAY80-6946	0.00447046
DIPYRIDAMOLE	0.00447046
GDC-0980	0.00447046
HYDROMORPHONE	0.00447046
LEVAMISOLE	0.00447046
MITIGLINIDE	0.00447046
NITRENDIPINE	0.00447046
PF-4691502	0.00447046
PI-103	0.00447046
PWT33597	0.00447046
TIPIFARNIB	0.00447046
TIZANIDINE	0.00447046
TRANYLCYPROMINE	0.00447046
XL-765	0.00447046
EZETIMIBE	0.00454023
GEMFIBROZIL	0.00454023
LENALIDOMIDE	0.00454023
MEPHENYTOIN	0.00454023
ANAKINRA	0.0048419
CERIVASTATIN	0.0048419
CIPROFLOXACIN	0.0048419
DEXTROMETHORPHAN	0.0048419
ALPRAZOLAM	0.00509027
DIGOXIN	0.00509027
MOXIFLOXACIN	0.00509027
PERGOLIDE	0.00509027
PROPOFOL	0.00509027
ANXIOLYTICS	0.00517085
BI847325	0.00517085
CALMODULIN	0.00517085
CEFTRIAXONE	0.00517085
CERITINIB	0.00517085
DECAVANADATE	0.00517085
ESTRAMUSTINE	0.00517085
FINASTERIDE	0.00517085
FOSAMPRENAVIR	0.00517085
MEFLOQUINE	0.00517085
MILRINONE	0.00517085
MLN-9708	0.00517085
OPROZOMIB	0.00517085
PD 0332991	0.00517085
PHA-665752	0.00517085
PYRIDOXINE	0.00517085
TETRABENAZINE	0.00517085
TOCILIZUMAB	0.00525343
TROGLITAZONE	0.00525343
AMANTADINE	0.00537266
AMOXICILLIN	0.00537266
CABOZANTINIB	0.00537266
GDC-0941	0.00537266
ISOTRETINOIN	0.00537266
PX-866	0.00537266
RIBOFLAVIN	0.00537266
SPARFLOXACIN	0.00537266
TELAPREVIR	0.00568065
ANTIARRHYTHMICS, CLASS I AND III	0.00568755
BUPRENORPHINE	0.00568755
FLURBIPROFEN	0.00631218
PITAVASTATIN	0.00631218
BECLOMETHASONE	0.00637045
BEZ235	0.00637045
BIPERIDEN	0.00637045
BYL719	0.00637045
ELLAGIC ACID	0.00637045
GENISTEIN	0.00637045
HYDROCODONE	0.00637045
IDARUBICIN	0.00637045
PKI-587	0.00637045
TERAZOSIN	0.00637045
THIOTEPA	0.00637045
TRIHEXYPHENIDYL	0.00637045
VORTIOXETINE	0.00637045
THIAZIDES, PLAIN	0.00662528
ZIPRASIDONE	0.00662528
ISRADIPINE	0.00698557
PENTAMIDINE	0.00698557
PROCHLORPERAZINE	0.00698557
ALTEPLASE	0.00746468
ANISTREPLASE	0.00746468
FLUPHENAZINE	0.00746468
GEMTUZUMAB OZOGAMICIN	0.00746468
LEVOMETHADYL ACETATE	0.00746468
METHYLENE BLUE	0.00746468
RETEPLASE	0.00746468
[<SUP>3</SUP>H]PGE<SUB>2</SUB>	0.00757368
BENZTHIAZIDE	0.00757368
BLEOMYCIN	0.00757368
CGMP	0.00757368
CILOSTAZOL	0.00757368
DANTROLENE	0.00757368
ECONAZOLE	0.00757368
ENDOXIFEN	0.00757368
LEE011	0.00757368
MGCD265	0.00757368
OTHER ANTIDEPRESSANTS	0.00757368
PERMETHRIN	0.00757368
PHENYLACETIC ACID	0.00757368
PURVALANOL A	0.00757368
SCH51866	0.00757368
SODIUM BENZOATE	0.00757368
SU6656	0.00757368
SULFONAMIDES	0.00757368
CABERGOLINE	0.00770145
ZOLMITRIPTAN	0.00770145
ACICLOVIR	0.00865574
ANTIHYPERTENSIVES	0.00865574
MEMANTINE	0.00865574
NIACIN	0.00865574
PEMETREXED	0.00865574
RANOLAZINE	0.00865574
VALACICLOVIR	0.00865574
METOCLOPRAMIDE	0.00939247
MELOXICAM	0.00994363
BOSENTAN	0.00994363
L-ASPARTIC ACID	0.00994363
PYRIMETHAMINE	0.00994363
