# Supplementary material for: Repositioning of Anti-Inflammatory Drugs for the Treatment of Cervical Cancer Sub-Types
Source: Front Pharmacol. 2022 Jun 13;13:884548. doi: 10.3389/fphar.2022.884548 (PMC9234276; doi:10.3389/fphar.2022.884548)
Supplement: Supplementary file 3 [file Table4.XLSX]

## Sheet: Sayfa1
DRUG	Hypergeometric p-value
CETUXIMAB	2.32684e-12
LETROZOLE	5.06244e-12
ERLOTINIB	1.09684e-10
PANITUMUMAB	3.27186e-10
LAPATINIB	8.26615e-10
EVEROLIMUS	2.10981e-07
RIDAFOROLIMUS	6.98655e-07
NERATINIB	8.72479e-07
PHENYTOIN	9.80173e-07
PERIFOSINE	1.0817e-06
VINORELBINE	1.0817e-06
LEVONORGESTREL	1.33971e-06
ETOPOSIDE	1.55895e-06
TEMSIROLIMUS	1.62965e-06
LIDOCAINE	2.46474e-06
NIRAPARIB	2.96726e-06
RUCAPARIB	2.96726e-06
VELIPARIB	2.96726e-06
SUNITINIB	3.84097e-06
GEFITINIB	6.32057e-06
MIFEPRISTONE	7.2485e-06
GUANOSINE-5'-DIPHOSPHATE	8.88562e-06
CAFFEINE	1.23286e-05
LEUCOVORIN	1.31498e-05
BATIMASTAT	1.32643e-05
PREDNISOLONE	1.42123e-05
TEGAFUR	1.76084e-05
FLAVOPIRIDOL	2.1496e-05
2'-MONOPHOSPHOADENOSINE 5'-DIPHOSPHORIBOSE	2.70691e-05
PEGINTERFERON ALFA-2A	2.70691e-05
CANERTINIB	3.78118e-05
PIMECROLIMUS	3.78118e-05
BAY1000394	3.81178e-05
GLIPIZIDE	3.97753e-05
OLAPARIB	4.84175e-05
ACE INHIBITORS, PLAIN	4.97635e-05
GLIBENCLAMIDE	5.01138e-05
BORTEZOMIB	5.60575e-05
BUSULFAN	5.79196e-05
INTERFERON ALFACON-1	5.79196e-05
NATEGLINIDE	8.02862e-05
HOMOHARRINGTONINE	8.60666e-05
CARFILZOMIB	8.93156e-05
MARIMASTAT	0.000100407
SARACATINIB	0.000100407
AFATINIB	0.000124133
HYDRALAZINE	0.000143669
INTERFERON BETA-1B	0.000149988
RITUXIMAB	0.000166006
SULINDAC	0.000166719
2-HEXYLOXY-6-HYDROXYMETHYL-TETRAHYDRO-PYRAN-3,4,5-TRIOL	0.000166719
PEGINTERFERON ALFA-2B	0.000179314
ENDOXIFEN	0.000181863
SUCCINIC ACID	0.000184028
HYALURONAN	0.000222506
PLATINUM COMPOUNDS	0.000260458
CHLORPROPAMIDE	0.000290363
CAMPTOTHECIN	0.000311483
PRINOMASTAT	0.000311483
SOPHORETIN	0.000311487
MEPHENYTOIN	0.000365836
GLIMEPIRIDE	0.000371626
INTERFERON ALFA-2A, RECOMBINANT	0.000371626
ROSIGLITAZONE	0.000397664
(2R)-2-(7-CARBAMOYL-1H-BENZIMIDAZOL-2-YL)-2-METHYLPYRROLIDINIUM	0.000455197
1207456-01-6	0.000455197
3,4-DIHYDRO-4-OXO-3-((5-TRIFLUOROMETHYL-2-BENZOTHIAZOLYL)METHYL)-1-PHTHALAZINE ACETIC ACID	0.000455197
ABT-888	0.000455197
ALSTERPAULLONE 2-CYANOETHYL	0.000455197
AZD 2281	0.000455197
AZD1236	0.000455197
COMPOUND 52 [PMID:9677190]	0.000455197
DIISOPROPYLPHOSPHONO GROUP	0.000455197
FIDARESTAT	0.000455197
IMEXON	0.000455197
MK4827	0.000455197
MK-4827	0.000455197
N-HYDROXY-2(R)-[[(4-METHOXYPHENYL)SULFONYL](3-PICOLYL)AMINO]-3-METHYLBUTANAMIDE HYDROCHLORIDE	0.000455197
SORBINIL	0.000455197
XL784	0.000455197
ZENARESTAT	0.000455197
4-HYDROXYTAMOXIFEN	0.000487762
BENZAMIDINE	0.000487762
COENZYME A	0.000487762
CALCIUM	0.000579738
BETA BLOCKING AGENTS, NON-SELECTIVE	0.000709253
INTERFERONS	0.000709253
TIMOLOL	0.000709253
EPOTHILONE B	0.000716064
EPOTHILONE D	0.000716064
PHENOBARBITAL	0.000724015
DESFLURANE	0.000857493
IFOSFAMIDE	0.000857493
PROCAINAMIDE	0.000860255
EXENATIDE	0.000962699
ABIRATERONE	0.00100117
ADENOSINE-3'-5'-DIPHOSPHATE	0.00100117
AMINOPHENAZONE	0.00102574
REPAGLINIDE	0.00108499
TESTOSTERONE	0.00108499
FLUNITRAZEPAM	0.00121527
NATALIZUMAB	0.00121527
DASATINIB	0.00122586
TIAPROFENIC ACID	0.00133649
[5-HYDROXY-2-(4-HYDROXYPHENYL)-1-BENZOFURAN-7-YL]ACETONITRILE	0.00133649
1-ACETYL-2-CARBOXYPIPERIDINE	0.00133649
5'-GUANOSINE-DIPHOSPHATE-MONOTHIOPHOSPHATE	0.00133649
ALISERTIB	0.00133649
ALSTERPAULLONE	0.00133649
ANTIPYRINE	0.00133649
AUROVERTIN B	0.00133649
BB-3644	0.00133649
BMS 275291	0.00133649
CDK1/5 INHIBITOR	0.00133649
GSK-3 INHIBITOR XIII	0.00133649
ISOGRANULATIMIDE	0.00133649
MEBENDAZOLE	0.00133649
N1-(2-AMINO-4-METHYLPENTYL)OCTAHYDRO-PYRROLO[1,2-A] PYRIMIDINE	0.00133649
OFLOXACIN	0.00133649
PICEATANNOL	0.00133649
PODOFILOX	0.00133649
POSIPHEN	0.00133649
TOLRESTAT	0.00133649
RIFABUTIN	0.00134729
TETRAHYDROFOLIC ACID	0.00134729
ESTRADIOL	0.00134791
EPIRUBICIN	0.00140866
SULFASALAZINE	0.00150741
PERTUZUMAB	0.00151871
SALMETEROL	0.00151871
INTERFERON BETA-1A	0.00166299
PROGESTERONE	0.00166299
HYDROCORTISONE	0.00172423
INSULINS AND ANALOGUES	0.00175814
MASITINIB	0.00175814
ISOFLURANE	0.00192353
TRIMETHOPRIM	0.00192353
THALIDOMIDE	0.00206341
RANIBIZUMAB	0.00221001
CYT997	0.00223691
ANASTROZOLE	0.0023385
ANGIOTENSIN II ANTAGONISTS	0.00252347
ENFLURANE	0.00252347
PURINE ANALOGUES	0.00252347
SEVOFLURANE	0.00252347
2,6-DIHYDROANTHRA/1,9-CD/PYRAZOL-6-ONE	0.00261603
AE-941	0.00261603
AZD6605	0.00261603
BMN673	0.00261603
DOXYCYCLINE CALCIUM	0.00261603
DOXYCYCLINE HYCLATE	0.00261603
DOXYCYCLINE HYDRATE	0.00261603
E7449	0.00261603
FLUOXYMESTERONE	0.00261603
INDIRUBIN-3'-MONOXIME	0.00261603
INSULIN RECOMBINANT	0.00261603
N-DESMETHYLTAMOXIFEN	0.00261603
NEOVASTAT	0.00261603
OLESOXIME	0.00261603
R1295	0.00261603
UBIQUINONE-1	0.00261603
PAZOPANIB	0.00273242
ETODOLAC	0.00278635
(3AR,6R,6AS)-6-((S)-((S)-CYCLOHEX-2-ENYL)(HYDROXY)METHYL)-6A-METHYL-4-OXO-HEXAHYDRO-2H-FURO[3,2-C]PYRROLE-6-CARBALDEHYDE	0.00278635
DECITABINE	0.00278635
MEDROXYPROGESTERONE	0.00278635
N-[(1R)-1-(DIHYDROXYBORYL)-3-METHYLBUTYL]-N-(PYRAZIN-2-YLCARBONYL)-L-PHENYLALANINAMIDE	0.00278635
CLADRIBINE	0.00286493
FULVESTRANT	0.00323533
GLATIRAMER ACETATE	0.00323533
PLATINUM	0.00323533
ANAKINRA	0.00325378
KETOCONAZOLE	0.00331059
AMILORIDE	0.00340877
L-ORNITHINE	0.00340877
TRIAMTERENE	0.00340877
ACETAMINOPHEN	0.00353477
CLOTRIMAZOLE	0.00406652
COUMARIN	0.00406652
FLUNARIZINE	0.00406652
ESZOPICLONE	0.00410607
RIBOFLAVIN	0.00410607
SF1126	0.00410607
SULFONAMIDES, UREA DERIVATIVES	0.00410607
VERTEPORFIN	0.00410607
ZOLPIDEM	0.00410607
AMG900	0.00426714
MLN-9708	0.00426714
OPROZOMIB	0.00426714
PD 0332991	0.00426714
PYRIDOXINE	0.00426714
TRIS(HYDROXYMETHYL)AMINOMETHANE	0.00426714
ZEN-012	0.00426714
PHENYLBUTAZONE	0.00487976
ACARBOSE	0.00487976
BECLOMETHASONE	0.00487976
GENISTEIN	0.00487976
GLUCOSE	0.00487976
LEVOFLOXACIN	0.00487976
FLUDARABINE	0.00502354
MONTELUKAST	0.00502354
PROCHLORPERAZINE	0.00502354
ZOLMITRIPTAN	0.00555102
ALTEPLASE	0.00573101
ANISTREPLASE	0.00573101
GEMTUZUMAB OZOGAMICIN	0.00573101
GLICLAZIDE	0.00573101
RETEPLASE	0.00573101
CALCIUM CHANNEL BLOCKERS	0.00611198
MYCOPHENOLIC ACID	0.00611198
NIMESULIDE	0.00626431
CDK2 INHIBITOR IV	0.00626431
CREATINE	0.00626431
DERMOLASTIN	0.00626431
DINACICLIB	0.00626431
LEE011	0.00626431
MOTEXAFIN GADOLINIUM	0.00626431
VANCOMYCIN	0.00626431
RIFAMPIN	0.0063899
LEFLUNOMIDE	0.00644292
LOVASTATIN	0.00644292
METOCLOPRAMIDE	0.00644292
BGJ398	0.00666064
DANAZOL	0.00666064
LORATADINE	0.00666064
TENIPOSIDE	0.00666064
HALOTHANE	0.00670696
CLOPIDOGREL	0.00674134
ETHINYL ESTRADIOL	0.00733646
ALDOSTERONE	0.00766916
MELOXICAM	0.00766916
ACITRETIN	0.00766916
HYDROXYUREA	0.00766916
(2S)-2-(3-BROMOPHENYL)-3-(5-CHLORO-2-HYDROXYPHENYL)-1,3-THIAZOLIDIN-4-ONE	0.00858314
CABAZITAXEL	0.00858314
CLOMIFENE	0.00858314
DEBRISOQUINE	0.00858314
GUANOSINE-5'-MONOPHOSPHATE	0.00858314
INTERFERON ALFA-2B, RECOMBINANT	0.00858314
IVACAFTOR / LUMACAFTOR	0.00858314
LY2835219	0.00858314
N-[2-(2-METHYL-1H-INDOL-3-YL)ETHYL]THIOPHENE-2-CARBOXAMIDE	0.00858314
ABACAVIR	0.00869269
DONEPEZIL	0.00870065
CLOFARABINE	0.0087568
METHYLCHOLANTHRENE	0.0087568
MYRISTIC ACID	0.0087568
LOSARTAN	0.009423
VITAMIN C	0.009423
QUININE	0.00943603
BSI-201	0.00992351
ENMD-2076	0.00992351
ERTUMAXOMAB	0.00992351
MAYTANSINE	0.00992351
