# Supplementary material for: Repositioning of Anti-Inflammatory Drugs for the Treatment of Cervical Cancer Sub-Types
Source: Front Pharmacol. 2022 Jun 13;13:884548. doi: 10.3389/fphar.2022.884548 (PMC9234276; doi:10.3389/fphar.2022.884548)
Supplement: Supplementary file 4 [file Table1.XLSX]

## Sheet: Sayfa1
Score	Type	ID	Name	Description
-99.82	cp	BRD-K51313569	palbociclib	CDK inhibitor
-99.05	cp	BRD-K16406336	methylene-blue	Guanylyl cyclase inhibitor
-99.05	cp	BRD-K50836978	purvalanol-a	CDK inhibitor
-98.61	cp	BRD-A35989968	megestrol	Progesterone receptor agonist
-98.48	cp	BRD-K04546108	JAK3-inhibitor-VI	JAK inhibitor
-98.34	cp	BRD-K04466929	Merck60	HDAC inhibitor
-98.27	cp	BRD-A30437061	camptothecin	Topoisomerase inhibitor
-98.06	cp	BRD-K64800655	PHA-793887	CDK inhibitor
-98.03	cp	BRD-A59985574	topotecan	Topoisomerase inhibitor
-97.92	cp	BRD-U51951544	ZG-10	JNK inhibitor
-97.85	cp	BRD-K11636097	JNJ-7706621	CDK inhibitor
-97.83	cp	BRD-A81772229	simvastatin	HMGCR inhibitor
-97.78	cp	BRD-K06543683	bisindolylmaleimide-ix	CDK inhibitor
-97.63	cp	BRD-A80960055	celastrol	Anti-inflammatory
-97.52	cp	BRD-K07403598	CAY-10470	NFkB pathway inhibitor
-97.29	cp	BRD-K66792149	quinoclamine	Algicide
-96.94	cp	BRD-K99545815	PF-562271	Focal adhesion kinase inhibitor
-96.9	cp	BRD-K04853698	LDN-193189	Serine/threonine kinase inhibitor
-96.76	cp	BRD-K65814004	diphenyleneiodonium	Nitric oxide synthase inhibitor
-96.73	cp	BRD-A36630025	SN-38	Topoisomerase inhibitor
-96.72	cp	BRD-K24576554	AT-9283	JAK inhibitor
-96.65	cp	BRD-K21680192	mitoxantrone	Topoisomerase inhibitor
-96.51	cp	BRD-K75295174	alisertib	Aurora kinase inhibitor
-96.51	cp	BRD-K23192422	lestaurtinib	FLT3 inhibitor
-96.35	cp	BRD-A78360835	cercosporin	Photoactivated toxin
-96.26	cp	BRD-K69840642	ISOX	HDAC inhibitor
-96	cp	BRD-K13566078	BMS-345541	IKK inhibitor
-95.91	cp	BRD-K06426971	ryuvidine	Histone lysine methyltransferase inhibitor
-95.88	cp	BRD-A60245366	AS-601245	JNK inhibitor
-95.88	cp	BRD-K09485525	GANT-61	GLI antagonist
-95.84	cp	BRD-K57631554	aminolevulinic-acid	Oxidizing agent
-95.67	cp	BRD-A79465854	auranofin	NFkB pathway inhibitor
-95.6	cp	BRD-A35588707	teniposide	Topoisomerase inhibitor
-95.56	cp	BRD-K49049886	CGS-15943	Adenosine receptor antagonist
-95.53	cp	BRD-K64606589	apicidin	HDAC inhibitor
-95.42	cp	BRD-A06352508	SB-218078	CHK inhibitor
-95.35	cp	BRD-K08547377	irinotecan	Topoisomerase inhibitor
-95.23	cp	BRD-K11927976	ER-27319	Mediator release inhibitor
-95.21	cp	BRD-K24681473	YM-155	Survivin inhibitor
-95.21	cp	BRD-A15010982	HU-211	Glutamate receptor antagonist
-94.76	cp	BRD-K13390322	AT-7519	CDK inhibitor
-94.66	cp	BRD-A45889380	mepacrine	Cytokine production inhibitor
-94.51	cp	BRD-K67868012	PI-103	MTOR inhibitor
-94.44	cp	BRD-A11702965	chromomycin-a3	DNA binding agent
-94.38	cp	BRD-K28143534	cyproheptadine	Histamine receptor antagonist
-94.36	cp	BRD-K69932463	AZD-8055	MTOR inhibitor
-94.22	cp	BRD-A22713669	BVT-948	Tyrosine phosphatase inhibitor
-94.08	cp	BRD-K02130563	panobinostat	HDAC inhibitor
-94.05	cp	BRD-K28907958	CD-437	Retinoid receptor agonist
-94.01	cp	BRD-K85985071	ellipticine	Topoisomerase inhibitor
-94.01	cp	BRD-K91370081	anisomycin	DNA synthesis inhibitor
-93.9	cp	BRD-K43389675	daunorubicin	RNA synthesis inhibitor
-93.78	cp	BRD-K61829047	7b-cis	Exportin antagonist
-93.73	cp	BRD-K92093830	doxorubicin	Topoisomerase inhibitor
-93.54	cp	BRD-K13049116	BMS-754807	IGF-1 inhibitor
-93.51	cp	BRD-K78431006	crizotinib	ALK inhibitor
-93.3	cp	BRD-K07762753	aminopurvalanol-a	Tyrosine kinase inhibitor
-93.27	cp	BRD-K68065987	MK-2206	AKT inhibitor
-93.2	cp	BRD-A62184259	cycloheximide	Protein synthesis inhibitor
-93.1	cp	BRD-K03109492	NSC-663284	CDC inhibitor
-93.08	cp	BRD-K54233340	dorsomorphin	AMPK inhibitor
-92.8	cp	BRD-A80638690	floxuridine	DNA synthesis inhibitor
-92.57	cp	BRD-M86331534	pyrvinium-pamoate	AKT inhibitor
-92.52	cp	BRD-A13122391	triptolide	RNA polymerase inhibitor
-92.49	cp	BRD-K51018020	VAMA-37	DNA dependent protein kinase inhibitor
-92.41	cp	BRD-K52397688	amperozide	Dopamine receptor antagonist
-92.35	cp	BRD-K78126613	menadione	Mitochondrial DNA polymerase inhibitor
-92.34	cp	BRD-K17953061	staurosporine	PKC inhibitor
-92.29	cp	BRD-U82589721	HG-5-113-01	Protein kinase inhibitor
-91.79	cp	BRD-K06792661	narciclasine	Coflilin signaling pathway activator
-91.63	cp	BRD-K59962020	CHEMBL-374350	NFkB pathway inhibitor
-91.63	cp	BRD-A82371568	clofarabine	Ribonucleoside reductase inhibitor
-91.28	cp	BRD-K13169950	NSC-3852	HDAC inhibitor
-91.26	cp	BRD-A02481876	importazole	Importin-beta transport receptor inhibitor
-90.82	cp	BRD-K98490050	amsacrine	Topoisomerase inhibitor
-90.28	cp	BRD-K78599730	manumycin-a	Farnesyltransferase inhibitor
-90.23	cp	BRD-K30296925	flavokavain-b	Antineoplastic
-90.21	cp	BRD-K79090631	CGP-60474	CDK inhibitor
-90.14	cp	BRD-K38615104	A-443644	AKT inhibitor
