# Supplementary material for: Repositioning of Anti-Inflammatory Drugs for the Treatment of Cervical Cancer Sub-Types
Source: Front Pharmacol. 2022 Jun 13;13:884548. doi: 10.3389/fphar.2022.884548 (PMC9234276; doi:10.3389/fphar.2022.884548)
Supplement: Supplementary file 5 [file Table5.XLSX]

## Sheet: Sayfa1
TARGET	INHIBITOR
CDK2	AZD5438
DHX9	YK-4-279
ESR1	MPP dihydrochloride
ICAM1	A-205804
JUN	Tanshinone IIA
LRRK2	LRRK2-IN-1
LYN	Bosutinib (SKI-606)
SMAD3	Smad3 Inhibitor, SIS3
